# Supplementary material for: Prospect of genetic disorders in Saudi Arabia
Source: Front Genet. 2023 Sep 20;14:1243518. doi: 10.3389/fgene.2023.1243518 (PMC10548463; doi:10.3389/fgene.2023.1243518)
Supplement: Supplementary file 1 [file Table2.xlsx]

## Sheet: Supplementary table 2. 
Supplementary table 2. Variants' frequency among molecular investigations. Abbreviations: ES: Exome sequencing. GS: Genome sequencing.
									ES			GS			Panel			Single_gene			Total
Gene	Variant coordiante	ES	GS	Panel	Single_gene	Total	Total		Pathogenic/Likely pathogenic	Uncertain significance		Pathogenic/Likely pathogenic	Uncertain significance		Pathogenic/Likely pathogenic	Uncertain significance		Pathogenic/Likely pathogenic	Uncertain significance		Pathogenic/Likely pathogenic	Uncertain significance
ABCA3	c.4545C>G	1	0	0	0	1	0%		1	0		0	0		0	0		0	0		1	0
ABCC2	c.2273G>T	1	0	0	0	1	0%		1	0		0	0		0	0		0	0		1	0
ACADM	c.961G>A	1	0	0	0	1	0%		0	1		0	0		0	0		0	0		0	1
ACTG2	c.118C>T	1	0	0	0	1	0%		0	1		0	0		0	0		0	0		0	1
ACY1	c.575dup	1	0	0	1	2	0%		1	0		0	0		0	0		1	0		2	0
ADAMTSL2	c.2449C>T	1	0	0	0	1	0%		0	1		0	0		0	0		0	0		0	1
ADAT3	c.430G>A	2	0	0	0	2	0%		2	0		0	0		0	0		0	0		2	0
ADCY5	c.2088+1G>T	1	0	0	0	1	0%		0	1		0	0		0	0		0	0		0	1
ADGRG1	c.1883_1885del	1	0	0	0	1	0%		0	1		0	0		0	0		0	0		0	1
AGL	c.3972T>A	0	0	1	0	1	0%		0	0		0	0		1	0		0	0		1	0
AIRE	c.1398dup	1	0	0	0	1	0%		1	0		0	0		0	0		0	0		1	0
AIRE	c.1311C>A	1	0	0	0	1	0%		1	0		0	0		0	0		0	0		1	0
ALDH7A1	c.1279G>C	1	0	0	0	1	0%		1	0		0	0		0	0		0	0		1	0
ALKBH8	c.1660C>T	1	0	0	0	1	0%		1	0		0	0		0	0		0	0		1	0
ANK2	c.9765G>C	1	0	0	0	1	0%		0	1		0	0		0	0		0	0		0	1
ANKRD11	c.1381_1384del	1	0	0	0	1	0%		1	0		0	0		0	0		0	0		1	0
ANTXR2	c.134T>C	1	0	0	0	1	0%		1	0		0	0		0	0		0	0		1	0
AP3B1	c.364C>T	1	0	0	0	1	0%		1	0		0	0		0	0		0	0		1	0
AP4S1	c.323A>G	1	0	0	0	1	0%		0	1		0	0		0	0		0	0		0	1
APOB	c.574G>A	0	0	1	0	1	0%		0	0		0	0		0	1		0	0		0	1
ARG1	c.23T>A	1	0	0	0	1	0%		0	1		0	0		0	0		0	0		0	1
ARID1B	c.5804_5805del	1	0	0	0	1	0%		1	0		0	0		0	0		0	0		1	0
ARSA	c.770A>C	0	0	0	1	1	0%		0	0		0	0		0	0		0	1		0	1
ASH1L	c.7804G>T	1	0	0	0	1	0%		0	1		0	0		0	0		0	0		0	1
ASL	c.1060C>T	1	0	0	1	2	0%		1	0		0	0		0	0		1	0		2	0
ASL	c.332G>A	0	0	0	1	1	0%		0	0		0	0		0	0		1	0		1	0
ASPM	c.10168C>T	1	0	0	0	1	0%		1	0		0	0		0	0		0	0		1	0
ASXL3	c.1424delA	1	0	0	0	1	0%		0	1		0	0		0	0		0	0		0	1
ASXL3	c.4891A>G	1	0	0	0	1	0%		0	1		0	0		0	0		0	0		0	1
ASXL3	c.1579C>T	1	0	0	0	1	0%		1	0		0	0		0	0		0	0		1	0
ATM	c.3965T>C	1	0	0	0	1	0%		0	1		0	0		0	0		0	0		0	1
ATM	c.8152- 1G>A	1	0	0	0	1	0%		1	0		0	0		0	0		0	0		1	0
ATP6AP2	c.257T>G	1	0	0	0	1	0%		0	1		0	0		0	0		0	0		0	1
ATP6V1B1	c.1090G>A	1	0	0	0	1	0%		0	1		0	0		0	0		0	0		0	1
ATP6V1B1	c.364C>G	1	0	0	0	1	0%		0	1		0	0		0	0		0	0		0	1
ATP7B	c.51+4A>T	1	0	0	0	1	0%		1	0		0	0		0	0		0	0		1	0
AVPR2	c.975_991del	1	0	0	0	1	0%		0	1		0	0		0	0		0	0		0	1
BBS10	c.728_731del	1	0	0	0	1	0%		1	0		0	0		0	0		0	0		1	0
BBS10	c.924G>T	1	0	0	0	1	0%		0	1		0	0		0	0		0	0		0	1
BBS10	c.924G>T	0	0	1	0	1	0%		0	0		0	0		1	0		0	0		1	0
BBS10	c.197G>A	1	0	0	0	1	0%		0	1		0	0		0	0		0	0		0	1
BCKDHB	c.853C>T	1	0	0	0	1	0%		1	0		0	0		0	0		0	0		1	0
BCL11B	c.1387G>A	1	0	0	0	1	0%		0	1		0	0		0	0		0	0		0	1
BEST1	c.500A>G	1	0	0	0	1	0%		0	1		0	0		0	0		0	0		0	1
BRCA1	c.4136_4137del	3	0	0	0	3	1%		3	0		0	0		0	0		0	0		3	0
BRCA1	c.1140dup	1	0	0	0	1	0%		1	0		0	0		0	0		0	0		1	0
BRCA1	c.4524G>A	1	0	0	0	1	0%		1	0		0	0		0	0		0	0		1	0
BRCA2	c.6486_6489del	1	0	0	0	1	0%		1	0		0	0		0	0		0	0		1	0
BRCA2	c.7300_7301del	1	0	0	0	1	0%		1	0		0	0		0	0		0	0		1	0
BRCA2	c.7007G>A	1	0	0	0	1	0%		1	0		0	0		0	0		0	0		1	0
BTK	c.221_222dup	0	0	1	0	1	0%		0	0		0	0		1	0		0	0		1	0
C12orf57	c.1A>G	1	0	0	0	1	0%		1	0		0	0		0	0		0	0		1	0
C3	c.3326T>G	0	0	1	0	1	0%		0	0		0	0		1	0		0	0		1	0
CA2	c.232+1G>A	4	0	0	0	4	1%		4	0		0	0		0	0		0	0		4	0
CAPN3	c.1128G>A	1	0	0	0	1	0%		1	0		0	0		0	0		0	0		1	0
CBL	c.1259G>A	1	0	0	0	1	0%		0	1		0	0		0	0		0	0		0	1
CBS	c.457G>A	1	0	0	0	1	0%		1	0		0	0		0	0		0	0		1	0
CBS	c.969G>A	1	0	0	0	1	0%		1	0		0	0		0	0		0	0		1	0
CC2D2A	c.3364C>T	1	0	0	0	1	0%		1	0		0	0		0	0		0	0		1	0
CCN6	c.300del	1	0	0	0	1	0%		1	0		0	0		0	0		0	0		1	0
CDK10	c.139del	1	0	0	0	1	0%		1	0		0	0		0	0		0	0		1	0
CDKL5	c.473G>C	1	0	0	0	1	0%		0	1		0	0		0	0		0	0		0	1
CDKN1C	c.733G>A	1	0	0	0	1	0%		0	1		0	0		0	0		0	0		0	1
CFH	c.3383A>G	0	0	1	0	1	0%		0	0		0	0		0	1		0	0		0	1
CHD7	c.3655C>T	1	0	0	0	1	0%		1	0		0	0		0	0		0	0		1	0
CHD7	c.2587C>T	1	0	0	0	1	0%		1	0		0	0		0	0		0	0		1	0
CHD8	c.4744C>T	1	0	0	0	1	0%		1	0		0	0		0	0		0	0		1	0
CHST3	c.665G>T	1	0	0	0	1	0%		0	1		0	0		0	0		0	0		0	1
CKAP2L	c.2076del	1	0	0	0	1	0%		0	1		0	0		0	0		0	0		0	1
CLCN2	c.1709G>A	1	0	0	0	1	0%		1	0		0	0		0	0		0	0		1	0
CLN5	c.320+5G>C	1	0	0	0	1	0%		0	1		0	0		0	0		0	0		0	1
CLPB	c.1850A>G	1	0	0	0	1	0%		0	1		0	0		0	0		0	0		0	1
COL11A1	c.4195G>A	1	0	0	0	1	0%		0	1		0	0		0	0		0	0		0	1
COL11A2	c.2087_2090del	1	0	0	0	1	0%		1	0		0	0		0	0		0	0		1	0
COL1A1	c.2821G>A	1	0	0	0	1	0%		1	0		0	0		0	0		0	0		1	0
COL1A1	c.1127del	1	0	0	0	1	0%		1	0		0	0		0	0		0	0		1	0
COL1A1	c.3360del	1	0	0	0	1	0%		1	0		0	0		0	0		0	0		1	0
COL1A1	c.903+1G>A	1	0	0	0	1	0%		1	0		0	0		0	0		0	0		1	0
COL4A3	c.3464G>A	0	0	1	0	1	0%		0	0		0	0		0	1		0	0		0	1
COL6A2	c.2422+1G>A	1	0	0	0	1	0%		1	0		0	0		0	0		0	0		1	0
COLEC11	c.652G>A	1	0	0	0	1	0%		1	0		0	0		0	0		0	0		1	0
COQ8A	c.1088dup	1	0	0	0	1	0%		1	0		0	0		0	0		0	0		1	0
COQ8A	c.1467dup	1	0	0	0	1	0%		1	0		0	0		0	0		0	0		1	0
COQ8B	c.532C>T	2	0	1	0	3	1%		2	0		0	0		1	0		0	0		3	0
CREBBP	c.6244C>T	0	0	0	1	1	0%		0	0		0	0		0	0		1	0		1	0
CSF1R	c.2377A>G	1	0	0	0	1	0%		1	0		0	0		0	0		0	0		1	0
CSF1R	c.1620T>A	0	0	0	1	1	0%		0	0		0	0		0	0		0	1		0	1
CTCF	c.782-2A>T	1	0	0	0	1	0%		0	1		0	0		0	0		0	0		0	1
CYP11B1	c.1168-1G>C	1	0	0	0	1	0%		1	0		0	0		0	0		0	0		1	0
CYP11B1	c.953C>T	1	0	0	0	1	0%		1	0		0	0		0	0		0	0		1	0
CYP1B1	c.1405C>T	1	0	0	0	1	0%		1	0		0	0		0	0		0	0		1	0
CYP21A2	c.850A>G	2	0	0	0	2	0%		2	0		0	0		0	0		0	0		2	0
DDC	c.1234C>T	1	0	0	0	1	0%		1	0		0	0		0	0		0	0		1	0
DDX3X	c.830_831del	1	0	0	0	1	0%		1	0		0	0		0	0		0	0		1	0
DDX3X	c.1316-5G>A	1	0	0	0	1	0%		0	1		0	0		0	0		0	0		0	1
DEPDC5	c.1759C>T	1	0	0	0	1	0%		1	0		0	0		0	0		0	0		1	0
DMD		1	0	0	1	2	0%		1	0		0	0		0	0		1	0		2	0
DMD	c.7310-1G>A	1	0	0	0	1	0%		1	0		0	0		0	0		0	0		1	0
DNAH11	c.3223C>T	2	0	0	0	2	0%		2	0		0	0		0	0		0	0		2	0
DNAH11	c.5924+1G>C	1	0	0	0	1	0%		1	0		0	0		0	0		0	0		1	0
DNAJC12	c.214C>T	1	0	0	0	1	0%		1	0		0	0		0	0		0	0		1	0
DNMT3A	c.1554+2dup	1	0	0	0	1	0%		0	1		0	0		0	0		0	0		0	1
DPYS	c.1137C>A	1	0	0	0	1	0%		1	0		0	0		0	0		0	0		1	0
DSG1	c.724C>T	0	0	1	0	1	0%		0	0		0	0		1	0		0	0		1	0
DST	c.3370C>T	2	0	0	0	2	0%		2	0		0	0		0	0		0	0		2	0
DYM	c.610C>T	1	0	0	0	1	0%		1	0		0	0		0	0		0	0		1	0
EDA	c.760C>T	1	0	0	0	1	0%		1	0		0	0		0	0		0	0		1	0
EEF1A2	c.656A>G	1	0	0	0	1	0%		0	1		0	0		0	0		0	0		0	1
EP300	c.3139_3140del	1	0	0	0	1	0%		1	0		0	0		0	0		0	0		1	0
ESCO2	c.1132-7A>G	1	0	0	0	1	0%		1	0		0	0		0	0		0	0		1	0
EXOSC9	c.1369dup	1	0	0	0	1	0%		0	1		0	0		0	0		0	0		0	1
EXT1	c.1974_1979dup	2	0	0	0	2	0%		0	2		0	0		0	0		0	0		0	2
EXT2	c.725+2_725+5del	0	0	1	0	1	0%		0	0		0	0		1	0		0	0		1	0
F7	c.911C>T	1	0	0	0	1	0%		1	0		0	0		0	0		0	0		1	0
FAM149B1	c.- 11_1del	1	0	0	0	1	0%		0	1		0	0		0	0		0	0		0	1
FAM20A	c.915_918del	1	0	0	0	1	0%		1	0		0	0		0	0		0	0		1	0
FANCG	c.769C>G	0	0	1	0	1	0%		0	0		0	0		0	1		0	0		0	1
FANCG	c.769C>A	0	0	1	0	1	0%		0	0		0	0		0	1		0	0		0	1
FBN1	c.3656A>G	1	0	0	0	1	0%		1	0		0	0		0	0		0	0		1	0
FBN1	c.2051G>A	1	0	0	0	1	0%		1	0		0	0		0	0		0	0		1	0
FBXW11	c.515T>C	1	0	0	0	1	0%		0	1		0	0		0	0		0	0		0	1
FGFR2	c.758C>G	2	0	0	0	2	0%		2	0		0	0		0	0		0	0		2	0
FGFR3	c.742C>T	1	0	0	0	1	0%		1	0		0	0		0	0		0	0		1	0
FGFR3	c.1144G>A	3	0	0	0	3	1%		3	0		0	0		0	0		0	0		3	0
FGFR3	c.749C>G	1	0	0	0	1	0%		1	0		0	0		0	0		0	0		1	0
FGFR3	c.1626C>A	1	0	0	0	1	0%		1	0		0	0		0	0		0	0		1	0
FGFR3	c.1626C>G	0	0	0	1	1	0%		0	0		0	0		0	0		1	0		1	0
FIBP	c.590del	1	0	0	0	1	0%		0	1		0	0		0	0		0	0		0	1
FKBP10	c.831dup	1	0	0	0	1	0%		1	0		0	0		0	0		0	0		1	0
FLNA	c.2077G>T	1	0	0	0	1	0%		0	1		0	0		0	0		0	0		0	1
FMR1	Allele 1: 30 ± 1 Allele 2: 266 ± 1	0	0	0	1	1	0%		0	0		0	0		0	0		1	0		1	0
FN1	c.772T>C	1	0	0	0	1	0%		0	1		0	0		0	0		0	0		0	1
FOXA2	c.429C>A	1	0	0	0	1	0%		0	1		0	0		0	0		0	0		0	1
FRAS1	c.10961G>A	1	0	0	0	1	0%		0	1		0	0		0	0		0	0		0	1
FRAS1	c.8432G>T	1	0	0	0	1	0%		0	1		0	0		0	0		0	0		0	1
FUT8	c.1009C>G	1	0	0	0	1	0%		0	1		0	0		0	0		0	0		0	1
G6PD	c.653C>T	7	0	0	0	7	1%		7	0		0	0		0	0		0	0		7	0
G6PD	c.233T>C	4	0	0	0	4	1%		4	0		0	0		0	0		0	0		4	0
G6PD	c.1039G>A	1	0	0	0	1	0%		1	0		0	0		0	0		0	0		1	0
G6PD	c.466A>G	3	0	1	0	4	1%		3	0		0	0		1	0		0	0		4	0
G6PD	c.292G>A	1	0	0	0	1	0%		1	0		0	0		0	0		0	0		1	0
G6PD	c.1093G>A	0	0	1	0	1	0%		0	0		0	0		1	0		0	0		1	0
GABRA2	c.1101dup	1	0	0	0	1	0%		0	1		0	0		0	0		0	0		0	1
GALC	c.1886G>T	1	0	0	0	1	0%		1	0		0	0		0	0		0	0		1	0
GALNS	c.303dup	1	0	0	0	1	0%		1	0		0	0		0	0		0	0		1	0
GALT	c.200G>A	1	0	0	0	1	0%		1	0		0	0		0	0		0	0		1	0
GALT	c.940A>G	2	0	0	0	2	0%		0	2		0	0		0	0		0	0		0	2
GALT	c.508-24G>A	1	0	0	0	1	0%		0	1		0	0		0	0		0	0		0	1
GALT	c.-129_-126del	1	0	0	0	1	0%		0	1		0	0		0	0		0	0		0	1
GALT	c.404C>T	1	0	0	0	1	0%		1	0		0	0		0	0		0	0		1	0
GALT	c.378-27G>C	2	0	0	0	2	0%		0	2		0	0		0	0		0	0		0	1
GALT	c.-119_116del	1	0	0	0	1	0%		0	1		0	0		0	0		0	0		0	1
GALT	c.997C>T	1	0	0	0	1	0%		1	0		0	0		0	0		0	0		1	0
GALT	c.508-24G>A	1	0	0	0	1	0%		0	1		0	0		0	0		0	0		0	1
GALT	c.507+62G>A	2	0	0	0	2	0%		0	2		0	0		0	0		0	0		0	1
GBA	c.1448T>C	1	0	0	0	1	0%		1	0		0	0		0	0		0	0		1	0
GCK	c.229T>C	1	0	0	0	1	0%		0	1		0	0		0	0		0	0		0	1
GDF5	c.1299C>A	1	0	0	0	1	0%		1	0		0	0		0	0		0	0		1	0
GLI2	c.337_349del	1	0	0	0	1	0%		0	1		0	0		0	0		0	0		0	1
GLI3	c.2990_2993 delCGCCinsGCT	1	0	0	0	1	0%		0	1		0	0		0	0		0	0		0	1
GNAO1	c.817G>C	1	0	0	0	1	0%		0	1		0	0		0	0		0	0		0	1
GNPAT	c.569-3T>G	1	0	0	0	1	0%		1	0		0	0		0	0		0	0		1	0
GNPTAB	c.3135+1_3135+5delinsTTGTC	1	0	0	0	1	0%		1	0		0	0		0	0		0	0		1	0
GORAB	c.306dup	1	0	0	0	1	0%		1	0		0	0		0	0		0	0		1	0
GP9	c.429G>A	1	0	0	0	1	0%		1	0		0	0		0	0		0	0		1	0
HBB	c.20A>T	2	0	1	0	3	1%		2	0		0	0		1	0		0	0		3	0
HBB	c.79G>A	1	0	0	0	1	0%		1	0		0	0		0	0		0	0		1	0
HBB	c.20A>T	1	0	0	0	1	0%		1	0		0	0		0	0		0	0		1	0
HEXB	c.1169+3_1169+10del	1	0	0	0	1	0%		1	0		0	0		0	0		0	0		1	0
HEXB	c.1597C>T	2	0	0	0	2	0%		2	0		0	0		0	0		0	0		2	0
HIVEP2	c.6013A>G	1	0	0	0	1	0%		0	1		0	0		0	0		0	0		0	1
HIVEP2	c.5789A>G	1	0	0	0	1	0%		0	1		0	0		0	0		0	0		0	1
HNF1B	c.544C>T	0	0	1	0	1	0%		0	0		0	0		1	0		0	0		1	0
HSD17B4	c.2104C>T	1	0	0	0	1	0%		1	0		0	0		0	0		0	0		1	0
HSPG2	c.9973G>A	1	0	0	0	1	0%		0	1		0	0		0	0		0	0		0	1
IFT122	c.1441A>G	1	0	0	0	1	0%		0	1		0	0		0	0		0	0		0	1
IFT140	c.1694T>G	0	0	1	0	1	0%		0	0		0	0		0	1		0	0		0	1
IFT57	c.463G>T	1	0	0	0	1	0%		0	1		0	0		0	0		0	0		0	1
IGF1R	c.2215C>T	1	0	0	0	1	0%		0	1		0	0		0	0		0	0		0	1
IGF1R	c.2883G>C	1	0	0	0	1	0%		0	1		0	0		0	0		0	0		0	1
IGHMBP2	c.1235+5G>A	1	0	0	0	1	0%		0	1		0	0		0	0		0	0		0	1
IGSF1	c.2335+2T>C	1	0	0	0	1	0%		0	1		0	0		0	0		0	0		0	1
INF2	c.3223C>T	0	0	1	0	1	0%		0	0		0	0		0	1		0	0		0	1
INPP5E	c.1831_1832inv	1	0	0	0	1	0%		0	1		0	0		0	0		0	0		0	1
IQSEC2	c.1149C>G	1	0	0	0	1	0%		0	1		0	0		0	0		0	0		0	1
IRF2BPL	c.225_300del	1	0	0	0	1	0%		0	1		0	0		0	0		0	0		0	1
ISCA2	c.229G>A	1	0	0	0	1	0%		1	0		0	0		0	0		0	0		1	0
ITPA	c.488C>T	1	0	0	0	1	0%		0	1		0	0		0	0		0	0		0	1
IVD	c.872C>T	1	0	0	0	1	0%		0	1		0	0		0	0		0	0		0	1
IVD	c.874G>T	1	0	0	0	1	0%		0	1		0	0		0	0		0	0		0	1
KARS1	c.1514G>A	1	0	0	0	1	0%		0	1		0	0		0	0		0	0		0	1
KARS1	c.310T>C	1	0	0	0	1	0%		0	1		0	0		0	0		0	0		0	1
KCNMA1	c.2873G>A	1	0	0	0	1	0%		0	1		0	0		0	0		0	0		0	1
KCNQ1	c.535G>A	1	0	0	0	1	0%		1	0		0	0		0	0		0	0		1	0
KCNQ1	c.564G>A	1	0	0	0	1	0%		1	0		0	0		0	0		0	0		1	0
KCNQ2	c.1525G>T	1	0	0	0	1	0%		1	0		0	0		0	0		0	0		1	0
KDM5A	c.1429T>G	0	1	0	0	1	0%		0	0		0	1		0	0		0	0		0	1
KIF7	c.2272G>T	1	0	0	0	1	0%		1	0		0	0		0	0		0	0		1	0
KLF11	c.878C>A	1	0	0	0	1	0%		0	1		0	0		0	0		0	0		0	1
KMT2A	c.173dup	1	0	0	0	1	0%		1	0		0	0		0	0		0	0		1	0
KMT2C	c.4484A>G	1	0	0	0	1	0%		0	1		0	0		0	0		0	0		0	1
KMT2C	c.1535A>G	1	0	0	0	1	0%		0	1		0	0		0	0		0	0		0	1
L1CAM	c.1354G>A	1	0	0	0	1	0%		1	0		0	0		0	0		0	0		1	0
LDLR	c.2027del	1	0	0	0	1	0%		1	0		0	0		0	0		0	0		1	0
LIFR	c.653dup	1	0	0	0	1	0%		1	0		0	0		0	0		0	0		1	0
LMNA	c.1150G>C	1	0	0	0	1	0%		0	1		0	0		0	0		0	0		0	1
LMNA	c.95A>C	1	0	0	0	1	0%		1	0		0	0		0	0		0	0		1	0
LPIN1	c.2069G>A	0	0	1	0	1	0%		0	0		0	0		0	1		0	0		0	1
LRP2	c.7624C>T	1	0	0	0	1	0%		0	1		0	0		0	0		0	0		0	1
LTBP3	c.833G>A	1	0	0	0	1	0%		0	1		0	0		0	0		0	0		0	1
LZTR1	c.609G>T	1	0	0	0	1	0%		0	1		0	0		0	0		0	0		0	1
MACF1	c.14890G>T	1	0	0	0	1	0%		0	1		0	0		0	0		0	0		0	1
MAFB	c.184A>G	1	0	0	0	1	0%		0	1		0	0		0	0		0	0		0	1
MAGEL2	c.1997dup	1	0	0	0	1	0%		0	1		0	0		0	0		0	0		0	1
MAPK8IP3	c.3358C>T	1	0	0	0	1	0%		0	1		0	0		0	0		0	0		0	1
MAT1A	c.595C>T	0	0	0	1	1	0%		0	0		0	0		0	0		1	0		1	0
MAT1A	c.755_756delinsAT	1	0	0	0	1	0%		0	1		0	0		0	0		0	0		0	1
MATN3	c.572C>A	1	0	0	0	1	0%		0	1		0	0		0	0		0	0		0	1
MBOAT7	c.1196A>C	1	0	0	0	1	0%		0	1		0	0		0	0		0	0		0	1
MBOAT7	c.757G>A	1	0	0	0	1	0%		0	1		0	0		0	0		0	0		0	1
MBTPS1	c.2634C>A	1	0	0	0	1	0%		0	1		0	0		0	0		0	0		0	1
MCCC2	c.1015G>A	1	0	0	1	2	0%		0	1		0	0		0	0		1	0		1	1
MCCC2	c.281+5G>T	0	0	1	0	1	0%		0	0		0	0		1	0		0	0		1	0
MECP2	c.844C>T	1	0	0	0	1	0%		1	0		0	0		0	0		0	0		1	0
MECP2	c.816C>A	1	0	0	0	1	0%		0	1		0	0		0	0		0	0		0	1
MECP2	c.509C>T	1	0	0	0	1	0%		1	0		0	0		0	0		0	0		1	0
MED12	c.1867G>A	1	0	0	0	1	0%		0	1		0	0		0	0		0	0		0	1
MED25	c.394C>T	1	0	0	0	1	0%		0	1		0	0		0	0		0	0		0	1
MEFV	c.1437C>G	1	0	0	0	1	0%		1	0		0	0		0	0		0	0		1	0
MEFV	c.501G>C	1	0	0	0	1	0%		1	0		0	0		0	0		0	0		1	0
MFN2	c.310C>T	1	0	0	0	1	0%		1	0		0	0		0	0		0	0		1	0
MFN2	c.281G>A	1	0	0	0	1	0%		1	0		0	0		0	0		0	0		1	0
MMP13	c.704A>G	1	0	0	0	1	0%		0	1		0	0		0	0		0	0		0	1
MMUT	c.2200C>T	1	0	0	0	1	0%		1	0		0	0		0	0		0	0		1	0
MMUT	c.2080C>T	1	0	0	0	1	0%		1	0		0	0		0	0		0	0		1	0
MPDZ	c.3360-2A>G	1	0	0	0	1	0%		0	1		0	0		0	0		0	0		0	1
MRPL44	c.271G>C	1	0	0	0	1	0%		0	1		0	0		0	0		0	0		0	1
MT-CO3	m.9909T>C	0	0	1	0	1	0%		0	0		0	0		0	1		0	0		0	1
MTMR2	c.1479+1G>A	1	0	0	0	1	0%		1	0		0	0		0	0		0	0		1	0
MT-RNR1	m.1555A>G	0	0	1	0	1	0%		0	0		0	0		0	1		0	0		0	1
MT-TV	m.1629A>G	1	0	0	0	1	0%		0	1		0	0		0	0		0	0		0	1
MYH6	c.674A>G	1	0	0	0	1	0%		0	1		0	0		0	0		0	0		0	1
MYO5B	c.2641C>T	0	0	0	1	1	0%		0	0		0	0		0	0		1	0		1	0
MYO7A	c.5886_5888del	0	0	1	0	1	0%		0	0		0	0		1	0		0	0		1	0
MYO7A	c.5532C>G	0	0	1	0	1	0%		0	0		0	0		0	1		0	0		0	1
NAA15	c.2344C>T	1	0	0	0	1	0%		1	0		0	0		0	0		0	0		1	0
NCF4	c.808C>T	1	0	0	0	1	0%		0	1		0	0		0	0		0	0		0	1
NDUFAF5	c.821T>A	1	0	0	0	1	0%		0	1		0	0		0	0		0	0		0	1
NDUFV1	c.1157G>A	1	0	0	0	1	0%		1	0		0	0		0	0		0	0		1	0
NEB	c.17198G>A	1	0	0	0	1	0%		0	1		0	0		0	0		0	0		0	1
NEB	c.24064A>C	1	0	0	0	1	0%		0	1		0	0		0	0		0	0		0	1
NF1	c.499_502del	1	0	0	0	1	0%		1	0		0	0		0	0		0	0		1	0
NF1	c.574C>T	1	0	0	0	1	0%		1	0		0	0		0	0		0	0		1	0
NF1	c.3113+1G>A	1	0	0	0	1	0%		1	0		0	0		0	0		0	0		1	0
NF1	c.1185G>A	1	0	0	0	1	0%		0	1		0	0		0	0		0	0		0	1
NF1	c.7909C>T	0	0	0	1	1	0%		0	0		0	0		0	0		1	0		1	0
NFIX	c.510C>A	1	0	0	0	1	0%		1	0		0	0		0	0		0	0		1	0
NKX6-2	c.287_288dup	1	0	0	0	1	0%		1	0		0	0		0	0		0	0		1	0
NOTCH1	c.2842G>T	1	0	0	0	1	0%		1	0		0	0		0	0		0	0		1	0
NOTCH3	c.169C>T	0	0	1	0	1	0%		0	0		0	0		1	0		0	0		1	0
NPHP4	c.673G>T	1	0	0	0	1	0%		0	1		0	0		0	0		0	0		0	1
NPHS1	c.466dup	1	0	0	0	1	0%		1	0		0	0		0	0		0	0		1	0
NPHS2	c.1A>T	1	0	0	0	1	0%		1	0		0	0		0	0		0	0		1	0
NR2F1	c.586G>A	1	0	0	0	1	0%		0	1		0	0		0	0		0	0		0	1
NR3C1	c.2059T>C	1	0	0	0	1	0%		0	1		0	0		0	0		0	0		0	1
NR5A1	c.692T>C	1	0	0	0	1	0%		0	1		0	0		0	0		0	0		0	1
NSD1	c.3774delinsCAGCTCACC	1	0	0	0	1	0%		1	0		0	0		0	0		0	0		1	0
NSD1	c.4823T>C	1	0	0	0	1	0%		0	1		0	0		0	0		0	0		0	1
OTC	c.626C>T	1	0	0	0	1	0%		1	0		0	0		0	0		0	0		1	0
OTOG	c.8650_8651dup	1	0	0	0	1	0%		0	1		0	0		0	0		0	0		0	1
P4HTM	c.819dup	1	0	0	0	1	0%		1	0		0	0		0	0		0	0		1	0
PACS1	c.607C>T	1	0	0	0	1	0%		1	0		0	0		0	0		0	0		1	0
PAH	c.833C>A	1	0	0	0	1	0%		1	0		0	0		0	0		0	0		1	0
PAH	c.1066-11G>A	1	0	0	0	1	0%		1	0		0	0		0	0		0	0		1	0
PAH	c.1208C>T	1	0	0	0	1	0%		1	0		0	0		0	0		0	0		1	0
PAH	c.782G>A	1	0	0	0	1	0%		1	0		0	0		0	0		0	0		1	0
PAH	c.898G>T	1	0	0	0	1	0%		1	0		0	0		0	0		0	0		1	0
PCCA	c.425G>A	1	0	0	0	1	0%		1	0		0	0		0	0		0	0		1	0
PCCA	c.111_130del	1	0	0	0	1	0%		1	0		0	0		0	0		0	0		1	0
PCCB	c.689T>C	0	0	1	0	1	0%		0	0		0	0		0	1		0	0		0	1
PCCB	c.1050dup	1	0	0	0	1	0%		1	0		0	0		0	0		0	0		1	0
PCCB	c.337C>T	0	0	1	0	1	0%		0	0		0	0		1	0		0	0		1	0
PCNT	c.1345-1G>T	1	0	0	0	1	0%		1	0		0	0		0	0		0	0		1	0
PCNT	c.9464A>G	1	0	0	0	1	0%		0	1		0	0		0	0		0	0		0	1
PDHA1	c.1256_1259dup	1	0	0	0	1	0%		1	0		0	0		0	0		0	0		1	0
PGAP3	c.850C>T	1	0	0	0	1	0%		1	0		0	0		0	0		0	0		1	0
PGAP3	c.694+3G>T	1	0	0	0	1	0%		0	1		0	0		0	0		0	0		0	1
PHIP	c.3884C>T	1	0	0	0	1	0%		0	1		0	0		0	0		0	0		0	1
PIBF1	c.1492C>G	1	0	0	0	1	0%		0	1		0	0		0	0		0	0		0	1
PIEZO1	c.3029G>A	1	0	0	0	1	0%		0	1		0	0		0	0		0	0		0	1
PIEZO1	c.5011C>T	1	0	0	0	1	0%		0	1		0	0		0	0		0	0		0	1
PIEZO2	c.7095G>A	1	0	0	0	1	0%		1	0		0	0		0	0		0	0		1	0
PIEZO2	c.273_279del	1	0	0	0	1	0%		1	0		0	0		0	0		0	0		1	0
PKD1	c.9202G>C	0	0	1	0	1	0%		0	0		0	0		0	1		0	0		0	1
PKD2	c.2014C>G	1	0	0	0	1	0%		0	1		0	0		0	0		0	0		0	1
PKHD1	c.4870C>T	2	0	1	0	3	1%		2	0		0	0		1	0		0	0		3	0
PLA2G6	c.1933C>T	1	0	0	0	1	0%		1	0		0	0		0	0		0	0		1	0
PLG	c.1542C>G/ g.161152880C>G	0	0	1	0	1	0%		0	0		0	0		0	1		0	0		0	1
PLK4	c.1299_1303del	1	0	0	0	1	0%		1	0		0	0		0	0		0	0		1	0
POGZ	c.3259C>T	1	0	0	0	1	0%		1	0		0	0		0	0		0	0		1	0
POLG	c.2620T>A	1	0	0	0	1	0%		0	1		0	0		0	0		0	0		0	1
POLG	c.3482+6C>T	1	0	0	0	1	0%		0	1		0	0		0	0		0	0		0	1
POLG	c.2722G>T	1	0	0	0	1	0%		0	1		0	0		0	0		0	0		0	1
POLR3A	c.1909+22G>A	1	0	0	0	1	0%		1	0		0	0		0	0		0	0		1	0
POMGNT1	c.1462C>T	1	0	0	0	1	0%		1	0		0	0		0	0		0	0		1	0
PPP1R12A	c.1544A>C	1	0	0	0	1	0%		0	1		0	0		0	0		0	0		0	1
PPP2CA	c.218del	1	0	0	0	1	0%		0	1		0	0		0	0		0	0		0	1
PPP2CA	c.486+4T>C	1	0	0	0	1	0%		0	1		0	0		0	0		0	0		0	1
PREPL	c.1633C>T	1	0	0	0	1	0%		1	0		0	0		0	0		0	0		1	0
PRF1	c.1382G>A	1	0	0	0	1	0%		1	0		0	0		0	0		0	0		1	0
PRF1	c.718C>A	1	0	0	0	1	0%		0	1		0	0		0	0		0	0		0	1
PRF1	c.1A>G	0	0	0	1	1	0%		0	0		0	0		0	0		1	0		1	0
PRODH	c.1322T>C	1	0	0	0	1	0%		1	0		0	0		0	0		0	0		1	0
PSAP	c.643A>G	1	0	0	0	1	0%		0	1		0	0		0	0		0	0		0	1
PSTPIP1	c.943G>A	1	0	0	0	1	0%		1	0		0	0		0	0		0	0		1	0
PTF1A	c.571C>A	1	0	0	0	1	0%		1	0		0	0		0	0		0	0		1	0
RAB27A	c.467+3_467+6del	0	0	1	0	1	0%		0	0		0	0		0	1		0	0		0	1
RETREG1	c.926C>G	1	0	0	0	1	0%		1	0		0	0		0	0		0	0		1	0
RHOBTB2	c.731G>T	1	0	0	0	1	0%		0	1		0	0		0	0		0	0		0	1
RHOBTB2	c.1626del	1	0	0	0	1	0%		0	1		0	0		0	0		0	0		0	1
RPGRIP1	c.2941C>T	1	0	0	0	1	0%		1	0		0	0		0	0		0	0		1	0
SCLT1	c.290+2T>C	1	0	0	0	1	0%		1	0		0	0		0	0		0	0		1	0
SCN2A	c.2748T>G	0	0	1	0	1	0%		0	0		0	0		0	1		0	0		0	1
SCN2A	c.4477_4479del	1	0	0	0	1	0%		0	1		0	0		0	0		0	0		0	1
SCN8A	c.3955G>T	1	0	0	0	1	0%		0	1		0	0		0	0		0	0		0	1
SCN8A	c.4112A>G	1	0	0	0	1	0%		0	1		0	0		0	0		0	0		0	1
SCN9A	c.295C>T	0	0	1	0	1	0%		0	0		0	0		0	1		0	0		0	1
SCNN1A	c.517G>A	1	0	0	0	1	0%		0	1		0	0		0	0		0	0		0	1
SCNN1B	c.1542+1G>A	0	0	1	0	1	0%		0	0		0	0		1	0		0	0		1	0
SERAC1	c.442C>T	1	0	0	0	1	0%		1	0		0	0		0	0		0	0		1	0
SETD1A	c.159G>C	1	0	0	0	1	0%		0	1		0	0		0	0		0	0		0	1
SETD1A	c.1664G>T	1	0	0	0	1	0%		0	1		0	0		0	0		0	0		0	1
SETD1B	c.5474G>A	1	0	0	0	1	0%		0	1		0	0		0	0		0	0		0	1
SGSH	c.686C>T	1	0	0	0	1	0%		0	1		0	0		0	0		0	0		0	1
SHANK3	c.3727dup	1	0	0	0	1	0%		1	0		0	0		0	0		0	0		1	0
SIL1	c.1030-9G>A	1	0	0	0	1	0%		1	0		0	0		0	0		0	0		1	0
SIX1	c.510C>G	1	0	0	0	1	0%		0	1		0	0		0	0		0	0		0	1
SKIC2 / SKIV2L	c.3561_3581del	3	0	0	0	3	1%		3	0		0	0		0	0		0	0		3	0
SLC12A1	c.1163del	0	0	0	1	1	0%		0	0		0	0		0	0		1	0		1	0
SLC19A3	c.1264A>G	2	0	0	0	2	0%		2	0		0	0		0	0		0	0		2	0
SLC1A4	c.1379C>T	1	0	0	0	1	0%		0	1		0	0		0	0		0	0		0	1
SLC24A5	c.473G>A	1	0	0	0	1	0%		0	1		0	0		0	0		0	0		0	1
SLC25A42	c.871A>G	1	0	0	0	1	0%		1	0		0	0		0	0		0	0		1	0
SLC26A3	c.559G>T	5	0	1	1	7	1%		5	0		0	0		1	0		1	0		7	0
SLC26A4	c.1614+5G>C	1	0	0	0	1	0%		0	1		0	0		0	0		0	0		0	1
SLC35A3	c.902C>T	1	0	0	0	1	0%		0	1		0	0		0	0		0	0		0	1
SLC39A4	c.1534G>T	2	0	0	0	2	0%		2	0		0	0		0	0		0	0		2	0
SLC4A1	c.2115C>G	1	0	0	0	1	0%		0	1		0	0		0	0		0	0		0	1
SLC7A7	c.1429+1G>C	1	0	0	0	1	0%		1	0		0	0		0	0		0	0		1	0
SORD	c.458C>A	1	0	0	0	1	0%		0	1		0	0		0	0		0	0		0	1
SOX4	c.10C>T	1	0	0	0	1	0%		0	1		0	0		0	0		0	0		0	1
SOX5	c.1148C>T	1	0	0	0	1	0%		0	1		0	0		0	0		0	0		0	1
SOX9	c.557_560del	1	0	0	0	1	0%		1	0		0	0		0	0		0	0		1	0
SP7	c.359_362del	0	0	1	0	1	0%		0	0		0	0		1	0		0	0		1	0
SPART	c.988A>G	2	0	0	0	2	0%		2	0		0	0		0	0		0	0		2	0
SPART	c.1643-2A>G	1	0	0	0	1	0%		1	0		0	0		0	0		0	0		1	0
SPR	c.631del	1	0	0	0	1	0%		1	0		0	0		0	0		0	0		1	0
SPR	c.370T>C	1	0	0	0	1	0%		0	1		0	0		0	0		0	0		0	1
SPTA1	c.1134_1139del	1	0	0	0	1	0%		0	1		0	0		0	0		0	0		0	1
SPTAN1	c.6619_6621del	1	0	0	0	1	0%		1	0		0	0		0	0		0	0		1	0
SPTB	c.5898C>T	1	0	0	0	1	0%		0	1		0	0		0	0		0	0		0	1
SPTB	c.1912C>T	1	0	0	0	1	0%		1	0		0	0		0	0		0	0		1	0
SRD5A2	c.282-2A>G	1	0	0	0	1	0%		1	0		0	0		0	0		0	0		1	0
STAT1	c.821G>A	1	0	0	0	1	0%		1	0		0	0		0	0		0	0		1	0
SUN1	c.373C>T	1	0	0	0	1	0%		0	1		0	0		0	0		0	0		0	1
SYT1	c.1109A>G	1	0	0	0	1	0%		0	1		0	0		0	0		0	0		0	1
TBC1D20	c.19C>T	1	0	0	0	1	0%		0	1		0	0		0	0		0	0		0	1
TBC1D23	c.999+1del	1	0	0	0	1	0%		0	1		0	0		0	0		0	0		0	1
TBCE	c.155_166del	0	0	0	1	1	0%		0	0		0	0		0	0		1	0		1	0
TBCK	c.290_304dup	1	0	0	0	1	0%		0	1		0	0		0	0		0	0		0	1
TBCK	c.1860+2T>A	1	0	0	0	1	0%		1	0		0	0		0	0		0	0		1	0
TBX5	c.275C>T	1	0	0	0	1	0%		0	1		0	0		0	0		0	0		0	1
TCF20	c.1686A>C	1	0	0	0	1	0%		0	1		0	0		0	0		0	0		0	1
TCOF1	c.1019_1022del	1	0	0	0	1	0%		1	0		0	0		0	0		0	0		1	0
TDRD7	c.2539G>A	1	0	0	0	1	0%		0	1		0	0		0	0		0	0		0	1
TGM5	c.1335G>C	1	0	0	0	1	0%		0	1		0	0		0	0		0	0		0	1
TINF2	c.638A>C	1	0	0	0	1	0%		0	1		0	0		0	0		0	0		0	1
TMC1	c.100C>T	1	0	0	0	1	0%		1	0		0	0		0	0		0	0		1	0
TMEM106B	c.754G>A	1	0	0	0	1	0%		1	0		0	0		0	0		0	0		1	0
TNNI3	c.574C>T	1	0	0	0	1	0%		1	0		0	0		0	0		0	0		1	0
TNNI3	c.484C>T	1	0	0	0	1	0%		1	0		0	0		0	0		0	0		1	0
TRIO	c.2638_2641dup	1	0	0	0	1	0%		1	0		0	0		0	0		0	0		1	0
TRIP12	c.2682_2688del	1	0	0	0	1	0%		1	0		0	0		0	0		0	0		1	0
TRMT10A	c.440del	1	0	0	0	1	0%		0	1		0	0		0	0		0	0		0	1
TRPC6	c.170+5G>A	1	0	0	0	1	0%		0	1		0	0		0	0		0	0		0	1
TRPM6	c.3150A>G	1	0	0	0	1	0%		0	1		0	0		0	0		0	0		0	1
TRPV4	c.1412_1414del	1	0	0	0	1	0%		1	0		0	0		0	0		0	0		1	0
TRRAP	c.2384G>A	1	0	0	0	1	0%		0	1		0	0		0	0		0	0		0	1
TSC1	c.2074C>T	1	0	0	0	1	0%		1	0		0	0		0	0		0	0		1	0
TSC2	c.2252G>T	1	0	0	0	1	0%		0	1		0	0		0	0		0	0		0	1
TTC5	c.418C>T	1	0	0	0	1	0%		0	1		0	0		0	0		0	0		0	1
TTN	c.12536C>G	1	0	0	0	1	0%		0	1		0	0		0	0		0	0		0	1
TTN	c.56153G>A	1	0	0	0	1	0%		1	0		0	0		0	0		0	0		1	0
TUSC3	c.119dup	1	0	0	0	1	0%		1	0		0	0		0	0		0	0		1	0
TWIST1	c.397_417dup	1	0	0	0	1	0%		0	1		0	0		0	0		0	0		0	1
UBE4A	c.1708C>T	1	0	0	0	1	0%		0	1		0	0		0	0		0	0		0	1
UGT1A1	c.110G>A	1	0	0	0	1	0%		0	1		0	0		0	0		0	0		0	1
UQCRH	c.77T>A	1	0	0	0	1	0%		0	1		0	0		0	0		0	0		0	1
USP18	c.628-1G>A	1	0	0	0	1	0%		0	1		0	0		0	0		0	0		0	1
USP9X	c.323-10T>G	1	0	0	0	1	0%		0	1		0	0		0	0		0	0		0	1
VAX1	c.250G>A	1	0	0	0	1	0%		0	1		0	0		0	0		0	0		0	1
VHL	c.598C>T	1	0	0	0	1	0%		1	0		0	0		0	0		0	0		1	0
VPS33A	c.1457C>T	1	0	0	0	1	0%		0	1		0	0		0	0		0	0		0	1
VPS33A	c.1420A>G	1	0	0	0	1	0%		0	1		0	0		0	0		0	0		0	1
WDR35	c.206G>A	0	0	1	0	1	0%		0	0		0	0		1	0		0	0		1	0
WDR4	c.509_510delinsTT	1	0	0	0	1	0%		1	0		0	0		0	0		0	0		1	0
WDR45B	c.100C>T	1	0	0	0	1	0%		1	0		0	0		0	0		0	0		1	0
WDR62	c.1021G>A	1	0	0	0	1	0%		0	1		0	0		0	0		0	0		0	1
WDR62	c.203T>C	1	0	0	0	1	0%		0	1		0	0		0	0		0	0		0	1
WDR62	c.1550+1G>C	1	0	0	0	1	0%		1	0		0	0		0	0		0	0		1	0
WDR73	c.287G>A	0	0	1	0	1	0%		0	0		0	0		1	0		0	0		1	0
WNK1	c.2229dup	1	0	0	0	1	0%		0	1		0	0		0	0		0	0		0	1
WT1	c.436A>G	1	0	0	0	1	0%		0	1		0	0		0	0		0	0		0	1
WT1	c.1439G>T	1	0	0	0	1	0%		0	1		0	0		0	0		0	0		0	1
WWOX	c.605+5G>C	1	0	0	0	1	0%		0	1		0	0		0	0		0	0		0	1
ZMIZ1	c.328C>T	1	0	0	0	1	0%		1	0		0	0		0	0		0	0		1	0
ZMYND11	c.876_882del	1	0	0	0	1	0%		1	0		0	0		0	0		0	0		1	0
ZNF142	c.1315C>T	1	0	0	0	1	0%		0	1		0	0		0	0		0	0		0	1
Total		411	1	38	16	466	1		229	181		0	1		22	18		15	2		263	203
