# Supplementary material for: Prospect of genetic disorders in Saudi Arabia
Source: Front Genet. 2023 Sep 20;14:1243518. doi: 10.3389/fgene.2023.1243518 (PMC10548463; doi:10.3389/fgene.2023.1243518)
Supplement: Supplementary file 2 [file Table3.xlsx]

## Sheet: Total gender 
Supplementary Table 3 (A). Gender percentage and correlation with result’s status.
	Positive	Inconclusive	Negative
Male	127	115	243
Female	118	88	172
	Pearson's Chi-squared test
data: tab
X-squared = 2.846	df = 2	p-value = 0.241
Pairwise comparisons using chi-squared tests
data: tab and bonferroni
observed.Var1	observed.Var2	observed.Freq	expected	Chi	Pr(>Chi)
Male	Positive	127	143.8	2.364	0.7449
Female	Positive	118	143.8	5.568	0.1098
Male	Inconclusive	115	143.8	6.936	0.05069	.
Female	Inconclusive	88	143.8	26.008	2.04e-06	***
Male	Negative	243	143.8	82.045	7.981e-19	***
Female	Negative	172	143.8	6.619	0.06054	.
P value adjustment method: bonferroni

## Sheet: Total family history 
Supplementary Table 3 (B). Family history (FH) percentage and correlation with FH and result’s status.
	Positive	Inconclusive	Negative
Yes	99	78	163
No	55	23	75
	Pearson's Chi-squared test
data: tab
X-squared = 4.8226	df = 2	p-value = 0.0897
Pairwise comparisons using chi-squared tests
data: tab and bonferroni
observed.Var1 observed.Var2 observed.Freq expected Chi Pr(>Chi)
Yes	Positive	99	82.17	4.1383	0.2515
No	Positive	55	82.17	10.7785	0.006161	**
Yes	Inconclusive	78	82.17	0.2535	1
No	Inconclusive	23	82.17	51.1258	5.198e-12	***
Yes	Negative	163	82.17	95.426	9.212e-22	***
No	Negative	75	82.17	0.7501	1
P value adjustment method: bonferroni

## Sheet: Total consanguinity 
Supplementary Table 3 (C). Consanguinity percentage and correlation with result’s status.
	Positive	Inconclusive	Negative
Yes	159	122	204
No	74	77	191
	Pearson's Chi-squared test
data: tab
X-squared = 17.406	df = 2	p-value = 0.0001661
Pairwise comparisons using chi-squared tests
data: tab and bonferroni
observed.Var1	observed.Var2	observed.Freq	expected	Chi	Pr(>Chi)
Yes	Positive	159	137.8	3.901	0.2896
No	Positive	74	137.8	35.475	1.55e-08	***
Yes	Inconclusive	122	137.8	2.183	0.8375
No	Inconclusive	77	137.8	32.219	8.265e-08	***
Yes	Negative	204	137.8	38.116	4e-09	***
No	Negative	191	137.8	24.61	4.212e-06	***
P value adjustment method: bonferroni

## Sheet: ES consanguinity 
Supplementary Table 3 (D). Correlation between Exome sequencing results and consanguinity status.
	Positive	Inconclusive	Negative
Yes	132	95	120
No	59	66	122
	Pearson's Chi-squared test
data: tab
X-squared = 16.781	df = 2	p-value = 0.000227
Pairwise comparisons using chi-squared tests
data: tab and bonferroni
observed.Var1	observed.Var2	observed.Freq	expected	Chi	Pr(>Chi)
Yes	Positive	132	99	13.2	0.00168	**
No	Positive	59	99	19.3939	6.381e-05	***
Yes	Inconclusive	95	99	0.1939	1
No	Inconclusive	66	99	13.2	0.00168	**
Yes	Negative	120	99	5.3455	0.1247
No	Negative	122	99	6.4121	0.06801	.
P value adjustment method: bonferroni

## Sheet: ES family history 
Supplementary Table 3 (E). Correlation between Exome sequencing results and family history status.
	Positive	Inconclusive	Negative
Yes	86	63	95
No	44	19	45
	Pearson's Chi-squared test
data: tab
X-squared = 2.9277	df = 2	p-value = 0.2313
Pairwise comparisons using chi-squared tests
data: tab and bonferroni
observed.Var1	observed.Var2	observed.Freq	expected	Chi	Pr(>Chi)
Yes	Positive	86	58.67	15.2818	0.0005556	***
No	Positive	44	58.67	4.4	0.2156
Yes	Inconclusive	63	58.67	0.3841	1
No	Inconclusive	19	58.67	32.1841	8.414e-08	***
Yes	Negative	95	58.67	27.0023	1.219e-06	***
No	Negative	45	58.67	3.8205	0.3038
P value adjustment method: bonferroni

## Sheet: Array _based consangunity 
Supplementary Table 3 (F). Correlation between SNP array results and consanguinity status
	Positive	Inconclusive	Negative
Yes	6	11	39
No	6	5	37
Pearson's	Chi-squared	test
data: tab
X-squared = 1.6973	df = 2	p-value = 0.428
Pairwise comparisons using chi-squared tests
data: tab and bonferroni
observed.Var1	observed.Var2	observed.Freq	expected	Chi	Pr(>Chi)
Yes	Positive	6	17.33	8.892	0.01718	*
No	Positive	6	17.33	8.892	0.01718	*
Yes	Inconclusive	11	17.33	2.777	0.5738
No	Inconclusive	5	17.33	10.531	0.007044	**
Yes	Negative	39	17.33	32.5	7.152e-08	***
No	Negative	37	17.33	26.777	1.37e-06	***
P value adjustment method: bonferroni

## Sheet: Array based family history 
Supplementary Table 3 (H). Correlation between SNP array results and family history status.
	Positive	Inconclusive	Negative
Yes	1	5	34
No	7	3	17
	Pearson's Chi-squared test
data: tab
X-squared = 8.4629	df = 2	p-value = 0.01453
Pairwise comparisons using chi-squared tests
data: tab and bonferroni
observed.Var1	observed.Var2	observed.Freq	expected	Chi	Pr(>Chi)
Yes	Positive	1	11.17	11.107	0.005159	**
No	Positive	7	11.17	1.866	1
Yes	Inconclusive	5	11.17	4.087	0.2594
No	Inconclusive	3	11.17	7.167	0.04455	*
Yes	Negative	34	11.17	56.027	4.289e-13	***
No	Negative	17	11.17	3.657	0.3351
P value adjustment method: bonferroni

## Sheet: Panel cases consanguinity 
Supplementary Table 3 (I). Correlation between molecular panels' results and consanguinity status
	Positive	Inconclusive	Negative
Yes	14	13	23
No	5	6	17
	Pearson's Chi-squared test
data: tab
X-squared = 1.6698	df = 2	p-value = 0.4339
Pairwise comparisons using chi-squared tests
data: tab and bonferroni
observed.Var1	observed.Var2	observed.Freq	expected	Chi	Pr(>Chi)
Yes	Positive	14	13	0.09231	1
No	Positive	5	13	5.90769	0.09045	.
Yes	Inconclusive	13	13	0	1
No	Inconclusive	6	13	4.52308	0.20064
Yes	Negative	23	13	9.23077	0.01428	*
No	Negative	17	13	1.47692	1
P value adjustment method: bonferroni

## Sheet: Panel cases family history 
Supplementary Table 3 (J). Correlation between molecular panels' results and family history status.
	Positive	Inconclusive	Negative
Yes	8	8	23
No	1	1	7
	Pearson's Chi-squared test
data: tab
X-squared = 1.1031	df = 2	p-value = 0.576
Pairwise comparisons using chi-squared tests
data: tab and bonferroni
observed.Var1	observed.Var2	observed.Freq	expected	Chi	Pr(>Chi)
Yes	Positive	8	8	0	1
No	Positive	1	8	7.35	0.04024	*
Yes	Inconclusive	8	8	0	1
No	Inconclusive	1	8	7.35	0.04024	*
Yes	Negative	23	8	33.75	3.76e-08	***
No	Negative	7	8	0.15	1
P value adjustment method: bonferroni

## Sheet: Single gene consanguinity 
Supplementary Table 3 (K). Correlation between single gene study's results and consanguinity status.
	Positive	Inconclusive	Negative
Yes	7	2	18
No	3	0	13
	Pearson's Chi-squared test
data: tab
X-squared = 1.704	df = 2	p-value = 0.4266
Pairwise comparisons using chi-squared tests
data: tab and bonferroni
observed.Var1	observed.Var2	observed.Freq	expected	Chi	Pr(>Chi)
Yes	Positive	7	7.167	0.004651	1
No	Positive	3	7.167	2.90698	0.5292
Yes	Inconclusive	2	7.167	4.46977	0.207
No	Inconclusive	0	7.167	8.6	0.02017	*
Yes	Negative	18	7.167	19.6512	5.577e-05	***
No	Negative	13	7.167	5.69767	0.1019
P value adjustment method: bonferroni

[truncated: 6 more sheets: Single gene family history , Total number of phenotype , ES number of phenotype , Array based number of phenotype, Panel case number of phenotype , Single gene number of phenotype]
